# Supplementary material for: Enrichment of electrotrophic microorganisms from contrasting shallow-sea hydrothermal environments in bioelectrochemical reactors
Source: Front Microbiol. 2025 Feb 3;16:1539608. doi: 10.3389/fmicb.2025.1539608 (PMC11830809; doi:10.3389/fmicb.2025.1539608)
Supplement: Supplementary file 1 [file Table_1.xlsx]

## Sheet: Tabelle1
Supplementary table 2
Reactor	Number	Biofilm score	Bacteria (log10 16S rRNA gene copies/cm2)	Archaea (log10 16S rRNA gene copies/cm2)	Thermococcales (log10 16S rRNA gene copies/cm2)	Average j (mA/cm2)	Maximum j/baseline j	Bio-coulombs	Iron reduction (Fe(II) concentration)	Iron reduction (%)
BJ-30°C-pH7-CO2	1	4	10.5291	6.89268		0.0660844	2.7178	40.1274
BJ-30°C-pH7-FeOx	2	3	9.54417	7.88931		0.0465091	1.7854	17.9311	0.593333	18.5417
BJ-30°C-pH7-NO3	3	4	9.85719	4.8938		0.158813	7.6907	140.263
BJ-30°C-pH7-O2	4	4	9.94061	5.95924		0.0721304	1.91435	30.983
BJ-30°C-pH7-SO4	5	3	10.4455	3.64782		0.116841	2.083	0
BJ-30°C-pH10-CO2	6	3	10.3449	4.90741		0.001	0.962622	0
BJ-30°C-pH10-FeOx	7	3	9.6644	4.41431		0.001	1.01542	0	0.6752	21.1
BJ-30°C-pH10-NO3	8	3	9.41437	7.60204		0.02	0.989813	0
BJ-30°C-pH10-O2	9	4	9.46144	5.07761		0.01	1.01681	0
BJ-30°C-pH10-SO4	10	3	10.5317	5.20148		0.001	0.976857	0
BJ-55°C-pH7-CO2	11	2	9.67009	5.09199		0.123976	5.07266	98.5898
BJ-55°C-pH7-FeOx	12	3	9.55	6.4271		0.141616	2.38192	108.168	0.613556	19.1736
BJ-55°C-pH7-NO3	13	2	9.68788	7.36463		0.0880889	5.1913	32.5172
BJ-55°C-pH7-O2	14	4	9.65117	5.03039		0.0708032	0.940468	6.74617
BJ-55°C-pH7-SO4	15	2	9.67958	6.63126		0.0768164	1.5007	7.76772
BJ-55°C-pH10-CO2	16	0	9.14594	7.21941		0.000651931	0.991409	0
BJ-55°C-pH10-FeOx	17	1	9.36104	3.49197		0.0212531	1.03293	0	0.520978	16.2806
BJ-55°C-pH10-NO3	18	4	9.21955	5.82386		0.00161254	0.996866	0
BJ-55°C-pH10-O2	19	2	9.25848	4.57519		0.0011194	0.982764	0
BJ-55°C-pH10-SO4	20	1	9.31046	6.10923		0.00103971	0.96974	0
BJ-75°C-pH7-CO2	21	1	9.37406	5.14008		0.236894	1.05474	0
BJ-75°C-pH7-FeOx	22	1	9.24537	6.2101		0.190396	1.33388	22.6372	0.495244	15.4764
BJ-75°C-pH7-NO3	23	0	9.58072	5.24979		0.108888	1.20824	19.7909
BJ-75°C-pH7-O2	24	0	9.22371	6.25207		0.0659136	1.10747	0
BJ-75°C-pH7-SO4	25	0	9.33324	7.07198		0.0820493	1.0469	0
BJ-75°C-pH10-CO2	26	1	9.75985	6.08831		0.00287017	1.14739	0
BJ-75°C-pH10-FeOx	27	0	8.53902	3.96135		0.0177586	0.819399	0	0.679956	21.2486
BJ-75°C-pH10-NO3	28	0	8.35091	3.64782		0.0117361	0.978397	0
BJ-75°C-pH10-O2	29	0	8.28342	4.47141		0.0394128	1.19045	0
BJ-75°C-pH10-SO4	30	0	7.85326	6.15368		0.0122907	1.04295	0
LC2-30°C-pH4.5-CO2	31	3	8.39272	4.26031		0.0801569	1.83521	19.313
LC2-30°C-pH4.5-FeOx	32	2	6.99464	6.05391		0.0529149	3.5406	36.1423	0.926	28.9375
LC2-30°C-pH4.5-NO3	33	3	8.55871	4.70638		0.112683	1.80664	36.3848
LC2-30°C-pH4.5-O2	34	3	9.31018	9.4289		0.144184	4.125	87.3704
LC2-30°C-pH4.5-SO4	35	4	8.46349	7.60201		0.198592	1.06453	0
LC2-30°C-pH7-CO2	36	2	8.13231	8.8535		0.115761	2.699	60.9368
LC2-30°C-pH7-FeOx	37	3	7.45734	7.56477		0.0798177	15.2834	82.0086	0.419	13.0937
LC2-30°C-pH7-NO3	38	3	8.629	7.90321		0.148488	1.0273	0
LC2-30°C-pH7-O2	39	2	9.26977	9.30975		0.0451501	5.93313	31.3676
LC2-30°C-pH7-SO4	40	4	8.72103	7.89919		0.0941805	2.31626	52.0595
LC2-55°C-pH4.5-CO2	41	1	6.56858	4.19557		0.04481	1.33313	0
LC2-55°C-pH4.5-FeOx	42	2	6.74873	5.62254		0.0322483	4.53238	0	0.184	5.75
LC2-55°C-pH4.5-NO3	43	0	6.39054	8.01658		0.0830534	2.13905	0
LC2-55°C-pH4.5-O2	44	1	6.716	6.83014		0.445297	1.25847	0
LC2-55°C-pH4.5-SO4	45	1	6.77522	8.59956		0.0901055	1.04631	0
LC2-55°C-pH7-CO2	46	0	6.3943	4.86736		0.0762658	2.19874	57.5018
LC2-55°C-pH7-FeOx	47	1	7.09905	5.90953		0.12188	1.35912	0	0.609	19.0312
LC2-55°C-pH7-NO3	48	2	8.24526	8.57116		0.1143	3.52725	101.021
LC2-55°C-pH7-O2	49	1	6.85368	8.38699		0.0605784	1.00535	0
LC2-55°C-pH7-SO4	50	0	7.07007	7.80529		0.0489222	1.20226	0
LC2-75°C-pH4.5-CO2	51	2	7.79263	7.08389		0.195888	2.43796	84.3204
LC2-75°C-pH4.5-FeOx	52	0	6.57306	8.79264		0.10078	2.14831	31.5613	0.306	9.5625
LC2-75°C-pH4.5-NO3	53	3	8.16366	8.36761		0.117484	4.62897	54.7013
LC2-75°C-pH4.5-O2	54	1	6.59499	8.50971	1,76 ± 1,34	0.540543	5.20992	506.52
LC2-75°C-pH4.5-SO4	55	1	6.72356	10.9971	3,70 ± 3,54	0.301086	3.8296	194.596
LC2-75°C-pH7-CO2	56	1	6.84978	10.9488	3,11 ± 3,03	0.0979822	5.13374	76.2768
LC2-75°C-pH7-FeOx	57	0	6.39986	10.7903	3,28 ± 2,96	0.222824	7.30884	190.451	0.665	20.7812
LC2-75°C-pH7-NO3	58	0	6.55849	9.63576	1,67 ± 1,39	0.226595	2.8736	193.759
LC2-75°C-pH7-O2	59	0	6.57065	7.88375		0.0735674	4.52226	66.4424
LC2-75°C-pH7-SO4	60	0	6.38544	10.4534	1,87 ± 1,57	0.505556	1.62427	89.2059
Abiotic-LC2-75°C-pH7-mix	61	-	-	-	-	0.24	1.55027	0	-	-
